# Supplementary material for: Case report: Acute toxic myocardial damage caused by 5-fluorouracil—from enigma to success
Source: Front Cardiovasc Med. 2022 Oct 18;9:991886. doi: 10.3389/fcvm.2022.991886 (PMC9622946; doi:10.3389/fcvm.2022.991886)
Supplement: Supplementary file 2 [file Data_Sheet_1.ZIP]

Archive with 1 entries (1 files):
- DISOVIC,MIROSLAV_Coro CARE.avi
